# Supplementary material for: On the relation between the cause‐specific hazard and the subdistribution rate for competing risks data: The Fine–Gray model revisited
Source: Biom J. 2020 Mar 4;62(3):790–807. doi: 10.1002/bimj.201800274 (PMC7216972; doi:10.1002/bimj.201800274)
Supplement: Supplementary file 1 — Supporting Information [file BIMJ-62-790-s001.zip]

Archive with 5 entries (5 files):
- EBMT1.pdf
- Visualize_rtx_new.pdf
- Visualize_rtx_new.Rmd
- EBMT1.Rmd
- README.txt
