# Supplementary material for: On the relation between the cause‐specific hazard and the subdistribution rate for competing risks data: The Fine–Gray model revisited
Source: Biom J. 2020 Mar 4;62(3):790–807. doi: 10.1002/bimj.201800274 (PMC7216972; doi:10.1002/bimj.201800274)
Supplement: Supplementary file 1 — Supporting Information [file BIMJ-62-790-s001.zip › Visualize_rtx_new.Rmd]

---
title: "Visualize r(t|x)"
author: "Hein Putter"
date: "`r format(Sys.time(), '%d %B, %Y')`"
output: 
  pdf_document: 
    keep_tex: yes
    number_sections: no
    toc: no
fontsize: 12pt
geometry: margin=1in
---

\newcommand{\PL}{\textrm{PL}}
\newcommand{\FG}{\textrm{FG}}
\newcommand{\CS}{\textrm{CS}}
\newcommand{\RS}{\textrm{RS}}

```{r setup, include=FALSE}
knitr::opts_chunk$set(fig.width=5, fig.height=4, fig.align='center',
                      fig.path='Figs/', size="Large",
                      echo=FALSE, warning=FALSE, message=FALSE,
                      tidy=TRUE, tidy.opts=list(blank=FALSE, width.cutoff=72))
library(survival)
library(ggplot2)
library(lattice)
```

# Set-up

I have taken a model with two competing risks, where the (baseline) cause-specific hazard of both causes is given by $a_j(t) = a b t^{b-1}$, for $a, b > 0$, corresponding to a Weibull distribution with parameters $a$ and $b$. We choose three values of the shape parameter $b$, namely $b=0.5$ (a decreasing hazard), $b=1$ (constant hazard), and $b=2$ (increasing hazard) and choose the corresponding rate parameters $a$ in such a way that $S(2.5; a, b) = 0.05$, with $S(t; a, b) = \exp(-\int_0^t h(s; a, b) ds)$ the survival function corresponding to $h(t; a, b)$. This leads to the values 1.895, 1.198, and 0.479, for $a$, when $b=0.5, 1, 2$, respectively. We consider a competing risks situation with two causes, where the cause-specific hazards of cause 1 and 2 are both chosen from these three Weibull hazards, with $b=0.5, 1, 2$ and corresponding $a$ values. We denote the hazard with $b=0.5$ as "Early risk", with $b=1$ as "Middle risk", and with $b=2$ as "Late risk".

# No covariates

The reduction factor $r(t)$ is obtained by numerically solving the differential equation, Equation (4) in the paper. This results in the following plot.

```{r plot1}
weibullh <- function(t, a, b) a * b * t^(b-1)
weibullH <- function(t, a, b) a * t^b

r1t <- function(tseq, b1, b2)
{
  a1 <- -log(0.05) / 2.5^b1
  a2 <- -log(0.05) / 2.5^b2
  # cat("a1: ", a1, "\n")
  # cat("a2: ", a2, "\n")
  h1 <- function(t) weibullh(t, a1, b1)
  h2 <- function(t) weibullh(t, a2, b2)
  tseq <- tseq[tseq>0]
  tseq <- sort(unique(tseq))
  tseq <- c(0, tseq) # to get the same with or without 0 in tseq
  eps <- diff(tseq) # the length dt
  nseq <- length(tseq)
  tmid <- (tseq[-1] + tseq[-nseq]) / 2 # midpoint of interval
  rseq <- rep(NA, nseq) # to contain r(t) at t=tseq
  rseq[1] <- r <- 1
  for (j in 2:nseq) { # numerical approximation of the differential equation
    r <- r - eps[j-1] * r * (h1(tmid[j-1])*(1-r) + h2(tmid[j-1]))
    rseq[j] <- r
  }
  return(rseq)
}

dt <- 0.005
tseq <- seq(0, 3, by=dt)
nseq <- length(tseq)
r1 <- r1t(tseq, b1=0.5, b2=0.5)
r2 <- r1t(tseq, b1=0.5, b2=1)
r3 <- r1t(tseq, b1=0.5, b2=2)
r4 <- r1t(tseq, b1=1, b2=0.5)
r5 <- r1t(tseq, b1=1, b2=1)
r6 <- r1t(tseq, b1=1, b2=2)
r7 <- r1t(tseq, b1=2, b2=0.5)
r8 <- r1t(tseq, b1=2, b2=1)
r9 <- r1t(tseq, b1=2, b2=2)

# Gather all results in one data frame
rs <- data.frame(Time=rep(tseq, 9), r=c(r1, r2, r3, r4, r5, r6, r7, r8, r9),
                 b1=rep(c(0.5, 1, 2), each=3*nseq), b2=rep(rep(c(0.5, 1, 2), each=nseq), 3))
rs$b1 <- factor(rs$b1)
rs$b2 <- factor(rs$b2)
rs$b1b2 <- as.numeric(rs$b2) + 3*(as.numeric(rs$b1)-1)
rs$b1b2 <- factor(rs$b1b2)

rs <- data.frame(Time=rep(tseq, 9), r=c(r1, r2, r3, r4, r5, r6, r7, r8, r9),
                 Cause1=rep(1:3, each=3*nseq), Cause2=rep(rep(1:3, each=nseq), 3))
rs$Cause1 <- factor(rs$Cause1, labels=c("Early risk", "Middle risk", "Late risk"))
rs$Cause2 <- factor(rs$Cause2, labels=c("Early risk", "Middle risk", "Late risk"))

# Plot (uncomment next line and last line in chunk to save to file)
# pdf("rs.pdf", width=6, height=4.5)
ggplot(rs, aes(x=Time, y=r)) + 
  geom_line(aes(linetype=Cause1, color=Cause2), lwd=1.1) +
  scale_color_hue(c=150) +
  guides(colour = guide_legend(order = 2), linetype = guide_legend(order = 1)) + 
  theme_classic()
# dev.off()
```

# Covariates

A single covariate $x$ is considered, and parameters $\beta_1$ and $\beta_2$ quantify the effect of $x$ on the cause-specific hazards of cause 1 and 2, respectively. So the cause-specific hazard of cause $j$ is given by
\[
  h_j(t \,|\, x) = a_j \exp(\beta_j x) b_j t^{b_j - 1}.
\]
The formula for $r(t \,|\, x)$, when $b_1 = b_2 = b$, is given by
\[
  r(t \,|\, x) = \frac{\exp(-(a_1 e^{\beta_1 x}+a_2 e^{\beta_2 x}) t^b)}
    {\frac{a_2 e^{\beta_2 x}}{a_1 e^{\beta_1 x}+a_2 e^{\beta_2 x}} + \frac{a_1 e^{\beta_1 x}}{a_1 e^{\beta_1 x}+a_2 e^{\beta_2 x}} \exp(-(a_1 e^{\beta_1 x}+a_2 e^{\beta_2 x}) t^b)}.
\]
When $b_1 \not= b_2$ numerical solutions need to be found.

We choose Weibull hazards as baseline hazards, for the cause-specific hazards of cause 1 and 2.
```{r plot2}
hW <- function(t, a, c) a * c * t^(c-1)
c1 <- 1; a1 <- 1.198

b1s <- c(-0.5, 0, 0.5)
b2s <- c(-0.5, 0, 0.5)
eg <- expand.grid(b1s, b2s)
names(eg) <- c("b1", "b2")

dt <- 0.005
tseq <- seq(0, 3, by=dt)
nseq <- length(tseq)

# Early competing risk
c2 <- 0.5; a2 <- 1.895
earlylogrt <- earlybeta <- NULL

for (k in 1:9) {
  logrt0 <- logrt1 <- rep(0, nseq)
  for (i in 2:nseq)
  {
    logrt0[i] <- logrt0[i-1] - dt * (hW(tseq[i], a1, c1) * (1 - exp(logrt0[i-1])) + hW(tseq[i], a2, c2))
    logrt1[i] <- logrt1[i-1] - dt * (hW(tseq[i], a1*exp(eg$b1[k]), c1) * (1 - exp(logrt1[i-1])) + hW(tseq[i], a2*exp(eg$b2[k]), c2))
  }
  tmp <- data.frame(time=rep(tseq, 2), logrt=c(logrt0, logrt1), x=rep(0:1, rep(nseq, 2)), k=k, b1=eg$b1[k], b2=eg$b2[k])
  earlylogrt <- rbind(earlylogrt, tmp)
  tmp <- data.frame(time=rep(tseq, 2), beta=c(rep(eg$b1[k], nseq), eg$b1[k] + logrt1 - logrt0), haztype=rep(0:1, rep(nseq, 2)), k=k, b1=eg$b1[k], b2=eg$b2[k])
  earlybeta <- rbind(earlybeta, tmp)
}


# Middle competing risk
c2 <- 1; a2 <- 1.198
middlelogrt <- middlebeta <- NULL

for (k in 1:9) {
  logrt0 <- logrt1 <- rep(0, nseq)
  for (i in 2:nseq)
  {
    logrt0[i] <- logrt0[i-1] - dt * (hW(tseq[i], a1, c1) * (1 - exp(logrt0[i-1])) + hW(tseq[i], a2, c2))
    logrt1[i] <- logrt1[i-1] - dt * (hW(tseq[i], a1*exp(eg$b1[k]), c1) * (1 - exp(logrt1[i-1])) + hW(tseq[i], a2*exp(eg$b2[k]), c2))
  }
  tmp <- data.frame(time=rep(tseq, 2), logrt=c(logrt0, logrt1), x=rep(0:1, rep(nseq, 2)),  k=k, b1=eg$b1[k], b2=eg$b2[k])
  middlelogrt <- rbind(middlelogrt, tmp)
  tmp <- data.frame(time=rep(tseq, 2), beta=c(rep(eg$b1[k], nseq), eg$b1[k] + logrt1 - logrt0), haztype=rep(0:1, rep(nseq, 2)), k=k, b1=eg$b1[k], b2=eg$b2[k])
  middlebeta <- rbind(middlebeta, tmp)
}

# Late competing risk
c2 <- 2; a2 <- 0.479
latelogrt <- latebeta <- NULL

for (k in 1:9) {
  logrt0 <- logrt1 <- rep(0, nseq)
  for (i in 2:nseq)
  {
    logrt0[i] <- logrt0[i-1] - dt * (hW(tseq[i], a1, c1) * (1 - exp(logrt0[i-1])) + hW(tseq[i], a2, c2))
    logrt1[i] <- logrt1[i-1] - dt * (hW(tseq[i], a1*exp(eg$b1[k]), c1) * (1 - exp(logrt1[i-1])) + hW(tseq[i], a2*exp(eg$b2[k]), c2))
  }
  tmp <- data.frame(time=rep(tseq, 2), logrt=c(logrt0, logrt1), x=rep(0:1, rep(nseq, 2)),  k=k, b1=eg$b1[k], b2=eg$b2[k])
  latelogrt <- rbind(latelogrt, tmp)
  tmp <- data.frame(time=rep(tseq, 2), beta=c(rep(eg$b1[k], nseq), eg$b1[k] + logrt1 - logrt0), haztype=rep(0:1, rep(nseq, 2)), k=k, b1=eg$b1[k], b2=eg$b2[k])
  latebeta <- rbind(latebeta, tmp)
}
```

The plots are prepared using lattice.

```{r latticeplots, fig.width=7, fig.height=7}
# Early competing risk
thelogrt <- earlylogrt
thelogrt$k <- factor(thelogrt$k, levels=1:9, labels=paste("beta1=", eg$b1[1:9], ", beta2=", eg$b2[1:9], sep=""))
thelogrt$x <- factor(thelogrt$x, levels=0:1, labels=paste("x =", 0:1))
key.x <- list(text = list(levels(thelogrt$x)),
    lines = list(lwd = 2, lty = 2:1, col = "black"))
xyplot(logrt ~ time | k, data=thelogrt, groups=x, lwd=2, type="l", col=1, lty=2:1,
       xlab="Time", ylab="Logarithm of r(t)", key=key.x, main="Early competing risk",
       as.table=TRUE)

thebeta <- earlybeta
thebeta$k <- factor(thebeta$k, levels=1:9, labels=paste("beta1=", eg$b1[1:9], ", beta2=", eg$b2[1:9], sep=""))
thebeta$haztype <- factor(thebeta$haztype, levels=0:1, labels=c("Cause-specific", "Subdistribution"))
key.beta <- list(text = list(levels(thebeta$haztype)),
    lines = list(lwd = 2, lty = 2:1, col = "black"))
xyplot(beta ~ time | k, data=thebeta, groups=haztype, lwd=2, type="l", col=1, lty=2:1,
       xlab="Time", ylab="Beta(t)", key=key.beta, main="Early competing risk",
       as.table=TRUE)


# Middle competing risk
thelogrt <- middlelogrt
thelogrt$k <- factor(thelogrt$k, levels=1:9, labels=paste("beta1=", eg$b1[1:9], ", beta2=", eg$b2[1:9], sep=""))
thelogrt$x <- factor(thelogrt$x, levels=0:1, labels=paste("x =", 0:1))
key.x <- list(text = list(levels(thelogrt$x)),
    lines = list(lwd = 2, lty = 2:1, col = "black"))
xyplot(logrt ~ time | k, data=thelogrt, groups=x, lwd=2, type="l", col=1, lty=2:1,
       xlab="Time", ylab="Logarithm of r(t)", key=key.x, main="Middle competing risk")

thebeta <- middlebeta
thebeta$k <- factor(thebeta$k, levels=1:9, labels=paste("beta1=", eg$b1[1:9], ", beta2=", eg$b2[1:9], sep=""))
thebeta$haztype <- factor(thebeta$haztype, levels=0:1, labels=c("Cause-specific", "Subdistribution"))
key.beta <- list(text = list(levels(thebeta$haztype)),
    lines = list(lwd = 2, lty = 2:1, col = "black"))
xyplot(beta ~ time | k, data=thebeta, groups=haztype, lwd=2, type="l", col=1, lty=2:1,
       xlab="Time", ylab="Beta(t)", key=key.beta, main="Middle competing risk",
       as.table=TRUE)


# Late competing risk
thelogrt <- latelogrt
thelogrt$k <- factor(thelogrt$k, levels=1:9, labels=paste("beta1=", eg$b1[1:9], ", beta2=", eg$b2[1:9], sep=""))
thelogrt$x <- factor(thelogrt$x, levels=0:1, labels=paste("x =", 0:1))
key.x <- list(text = list(levels(thelogrt$x)),
    lines = list(lwd = 2, lty = 2:1, col = "black"))
xyplot(logrt ~ time | k, data=thelogrt, groups=x, lwd=2, type="l", col=1, lty=2:1,
       xlab="Time", ylab="Logarithm of r(t)", key=key.x, main="Late competing risk")

thebeta <- latebeta
thebeta$k <- factor(thebeta$k, levels=1:9, labels=paste("beta1=", eg$b1[1:9], ", beta2=", eg$b2[1:9], sep=""))
thebeta$haztype <- factor(thebeta$haztype, levels=0:1, labels=c("Cause-specific", "Subdistribution"))
key.beta <- list(text = list(levels(thebeta$haztype)),
    lines = list(lwd = 2, lty = 2:1, col = "black"))
xyplot(beta ~ time | k, data=thebeta, groups=haztype, lwd=2, type="l", col=1, lty=2:1,
       xlab="Time", ylab="Beta(t)", key=key.beta, main="Late competing risk",
       as.table=TRUE)
```
