# Supplementary material for: On the relation between the cause‐specific hazard and the subdistribution rate for competing risks data: The Fine–Gray model revisited
Source: Biom J. 2020 Mar 4;62(3):790–807. doi: 10.1002/bimj.201800274 (PMC7216972; doi:10.1002/bimj.201800274)
Supplement: Supplementary file 1 — Supporting Information [file BIMJ-62-790-s001.zip › EBMT1.Rmd]

---
title: "EBMT data example"
author: "Hein Putter"
date: "`r format(Sys.time(), '%d %B, %Y')`"
output: 
  pdf_document: 
    keep_tex: yes
    number_sections: yes
fontsize: 11pt
geometry: margin=1in
---

```{r global_options, include=FALSE}
options(width=88)
knitr::opts_knit$set(progress = TRUE, verbose = TRUE, width=88)
knitr::opts_chunk$set(fig.width=6, fig.height=5, fig.path='Figs/',
                      echo=FALSE, warning=FALSE, message=FALSE)
```

# Introduction

This is an online companion to the paper "On the relation betwen the cause-specific hazard and the subdistribution rate for competing risks data: the Fine-Gray model revisited". It provides a data example of estimating and modeling the reduction factor. The data are from the EBMT, in the `mstate` package, data set `ebmt1`.

```{r load}
library(mstate)
data(ebmt1)
n <- nrow(ebmt1)
"%w/o%" <- function(x, y) x[!x %in% y] #--  x without y, needed later
eps <- 1e-6
```

## Covariates

There are two covariates in the data, age and the EBMT risk score, which is a risk score that was developed for relapse, but it is known that it is also predictive of non-relapse mortality. Originally it has 7 levels, but this data has only three levels, denoted as Low risk, Medium risk and High risk (we don't have the finer version).

Descriptive statistics of age, along with a histogram, is shown below.

```{r age}
summary(ebmt1$age)
hist(ebmt1$age, xlab="Age", main="")
```

We remove subjects younger than age 18, and redo summary and histogram without those.

```{r age18}
ebmt1 <- subset(ebmt1, age >=18)
summary(ebmt1$age)
hist(ebmt1$age, xlab="Age", main="")
n <- nrow(ebmt1)
```

The working covariate will be `age10`, which is age, centered at 40, divided by 10 (so effects of age are per decade).

```{r age10}
ebmt1$age10 <- (ebmt1$age - 40)/10
```

The second covariate is `score`. Here is a frequency table.

```{r scorestat}
table(ebmt1$score)
```

## Competing risks descriptive

The competing risks involved are relapse, and death before relapse, called non-relapse mortality or NRM in the field.

```{r defs}
# Definition of competing risks
ebmt1$rfs <- pmin(ebmt1$srv, ebmt1$rel)
year <- 365.25
ebmt1$rfs <- ebmt1$rfs / year
ebmt1$srv <- ebmt1$srv / year
ebmt1$rel <- ebmt1$rel / year
ebmt1$rfsstat <- ebmt1$relstat
ebmt1$rfsstat[ebmt1$relstat==0 & ebmt1$srvstat==1] <- 2
ebmt1$rfsstatc <- factor(ebmt1$rfsstat, levels=0:2,
                         labels=c("Censored", "Relapse", "Non-relapse mortality"))
table(ebmt1$rfsstatc)
```

In the data set there are ties, these are broken before continuing.

```{r breakties}
# Break the ties
set.seed(2017)
ebmt1$rfs <- ebmt1$rfs + rnorm(n, mean=0, sd=0.05/365.25)
```


# Non-parametric estimation

## Cumulative hazards

We start with plots of the non-parametric estimates of the cause-specific hazards for each of the three risk scores.

```{r csnp3, echo=FALSE}
sf1 <- survfit(Surv(rfs, rfsstat==1) ~ score, data=ebmt1, type="fh2")
sf2 <- survfit(Surv(rfs, rfsstat==2) ~ score, data=ebmt1, type="fh2")
plot(sf1, lwd=2, lty=1:3, fun="cumhaz",
     xlab="Years since transplantation", ylab="Cumulative hazard")
legend("topleft", levels(ebmt1$score), lwd=2, lty=1:3, bty="n")
title(main="Relapse")
plot(sf2, lwd=2, lty=1:3, fun="cumhaz",
     xlab="Years since transplantation", ylab="Cumulative hazard")
legend("topleft", levels(ebmt1$score), lwd=2, lty=1:3, bty="n")
title(main="Non-relapse mortality")
```

Cox models for the cause-specific hazards give the following. Only the three risk groups (first cause 1, then cause 2).

```{r cox12}
c1 <- coxph(Surv(rfs, rfsstat==1) ~ score, data=ebmt1)
c1
c2 <- coxph(Surv(rfs, rfsstat==2) ~ score, data=ebmt1)
c2
```

Now we repeat the same thing with risk groups + `age10`.

```{r cox13}
c1a <- coxph(Surv(rfs, rfsstat==1) ~ score + age10, data=ebmt1)
c1a
c2a <- coxph(Surv(rfs, rfsstat==2) ~ score + age10, data=ebmt1)
c2a
```

Note that there is some evidence of non-proportional hazards for the EBMT risk score on relapse (first output), not on non-relapse mortality (second output).

```{r cox14}
cox.zph(c1a)
cox.zph(c2a)
```

## Cumulative incidences

Non-parametric estimates of the cumulative incidences of relapse and non-relapse mortality for each of the risk scores are shown below.

```{r cinp3}
sf <- survfit(Surv(rfs, rfsstatc) ~ score, data=ebmt1)
plot(sf[, 1], lwd=2, lty=1:3, ylim=c(0, 0.4),
     xlab="Years since transplantation", ylab="Cumulative incidence")
legend("topleft", levels(ebmt1$score), lwd=2, lty=1:3, bty="n")
title(main="Relapse")
plot(sf[, 2], lwd=2, lty=1:3, ylim=c(0, 0.65),
     xlab="Years since transplantation", ylab="Cumulative incidence")
legend("topleft", levels(ebmt1$score), lwd=2, lty=1:3, bty="n")
title(main="Non-relapse mortality")
```

The Fine-Gray model can be fitted with the `cmprsk` package. Results are shown first with risk groups only (cause 1, then cause 2).

```{r FG}
library(cmprsk)
xmat <- model.matrix(c1)
FG1 <- crr(ftime=ebmt1$rfs, fstatus=ebmt1$rfsstat, cov1=xmat, failcode=1)
FG1
crr(ftime=ebmt1$rfs, fstatus=ebmt1$rfsstat, cov1=xmat, failcode=2)
```

Then with risk groups and age (again cause 1, then cause 2).
```{r FG22}
xmat <- model.matrix(c1a)
crr1a <- crr(ftime=ebmt1$rfs, fstatus=ebmt1$rfsstat, cov1=xmat, failcode=1)
crr1a
crr(ftime=ebmt1$rfs, fstatus=ebmt1$rfsstat, cov1=xmat, failcode=2)
```

## Estimation of $r(t)$

We will now estimate the reduction factor non-parametrically for each of the risk scores. That is done using inverse probability of censoring weighting. For that we will need an estimate of the censoring distribution. Below is the reverse Kaplan-Meier estimate.

```{r cens, echo=FALSE}
sfcens <- survfit(Surv(rfs, rfsstat==0) ~ 1, data=ebmt1)
plot(sfcens, conf.int=FALSE, lwd=2,
     xlab="Years since transplantation", ylab="Probability of no censoring")
```

The non-parametric estimates of the reduction factor at 1,...,7 years for the three risk groups are given below (only cause 1).

```{r rtnp3}
t1 <- sort(unique(ebmt1$rfs[ebmt1$rfsstat==1]))
n1 <- length(t1)
t2 <- sort(unique(ebmt1$rfs[ebmt1$rfsstat==2]))
n2 <- length(t2)
# Low risk
ebmt11 <- subset(ebmt1, score==levels(ebmt1$score)[1])
# Estimation of r(t) for cause 1
p <- rep(NA, n1)
for (j in 1:n1) {
  whFG <- which(ebmt11$rfs >= t1[j] | (ebmt11$rfs<t1[j] & ebmt11$rfsstat==2))
  whCS <- which(ebmt11$rfs >= t1[j])
  otherrisk <- whFG %w/o% whCS
  w <- summary(sfcens, times=t1[j], extend=TRUE)$surv / summary(sfcens, times=ebmt11$rfs[otherrisk], extend=TRUE)$surv
  p[j] <- length(whCS) / (length(whCS) + sum(w))
}
p11 <- p
t11 <- sort(unique(ebmt11$rfs[ebmt11$rfsstat==1]))
# For cause 2
p <- rep(NA, n2)
for (j in 1:n2) {
  whFG <- which(ebmt11$rfs >= t2[j] | (ebmt11$rfs<t2[j] & ebmt11$rfsstat==1))
  whCS <- which(ebmt11$rfs >= t2[j])
  otherrisk <- whFG %w/o% whCS
  w <- summary(sfcens, times=t2[j], extend=TRUE)$surv / summary(sfcens, times=ebmt11$rfs[otherrisk], extend=TRUE)$surv
  p[j] <- length(whCS) / (length(whCS) + sum(w))
}
p12 <- p
t12 <- sort(unique(ebmt11$rfs[ebmt11$rfsstat==2]))
# Medium risk
ebmt12 <- subset(ebmt1, score==levels(ebmt1$score)[2])
# Estimation of r(t) for cause 1
p <- rep(NA, n1)
for (j in 1:n1) {
  whFG <- which(ebmt12$rfs >= t1[j] | (ebmt12$rfs<t1[j] & ebmt12$rfsstat==2))
  whCS <- which(ebmt12$rfs >= t1[j])
  otherrisk <- whFG %w/o% whCS
  w <- summary(sfcens, times=t1[j], extend=TRUE)$surv / summary(sfcens, times=ebmt12$rfs[otherrisk], extend=TRUE)$surv
  p[j] <- length(whCS) / (length(whCS) + sum(w))
}
p21 <- p
t21 <- sort(unique(ebmt12$rfs[ebmt12$rfsstat==1]))
# For cause 2
p <- rep(NA, n2)
for (j in 1:n2) {
  whFG <- which(ebmt12$rfs >= t2[j] | (ebmt12$rfs<t2[j] & ebmt12$rfsstat==1))
  whCS <- which(ebmt12$rfs >= t2[j])
  otherrisk <- whFG %w/o% whCS
  w <- summary(sfcens, times=t2[j], extend=TRUE)$surv / summary(sfcens, times=ebmt12$rfs[otherrisk], extend=TRUE)$surv
  p[j] <- length(whCS) / (length(whCS) + sum(w))
}
p22 <- p
t22 <- sort(unique(ebmt12$rfs[ebmt12$rfsstat==2]))
# High risk
ebmt13 <- subset(ebmt1, score==levels(ebmt1$score)[3])
# Estimation of r(t) for cause 1
p <- rep(NA, n1)
for (j in 1:n1) {
  whFG <- which(ebmt13$rfs >= t1[j] | (ebmt13$rfs<t1[j] & ebmt13$rfsstat==2))
  whCS <- which(ebmt13$rfs >= t1[j])
  otherrisk <- whFG %w/o% whCS
  w <- summary(sfcens, times=t1[j], extend=TRUE)$surv / summary(sfcens, times=ebmt13$rfs[otherrisk], extend=TRUE)$surv
  p[j] <- length(whCS) / (length(whCS) + sum(w))
}
p31 <- p
t31 <- sort(unique(ebmt13$rfs[ebmt13$rfsstat==1]))
# For cause 2
p <- rep(NA, n2)
for (j in 1:n2) {
  whFG <- which(ebmt13$rfs >= t2[j] | (ebmt13$rfs<t2[j] & ebmt13$rfsstat==1))
  whCS <- which(ebmt13$rfs >= t2[j])
  otherrisk <- whFG %w/o% whCS
  w <- summary(sfcens, times=t2[j], extend=TRUE)$surv / summary(sfcens, times=ebmt13$rfs[otherrisk], extend=TRUE)$surv
  p[j] <- length(whCS) / (length(whCS) + sum(w))
}
p32 <- p
t32 <- sort(unique(ebmt13$rfs[ebmt13$rfsstat==2]))

approxfun(t1, p11, method="constant")(1:7)
approxfun(t1, p21, method="constant")(1:7)
approxfun(t1, p31, method="constant")(1:7)

```

Plots for both causes are shown below.

```{r rtnpplot3rel, echo=FALSE}
plot(t1, p11, type="s", lwd=2, ylim=c(0, 1),
     xlab="Years since transplantation", ylab="Reduction")
lines(t1, p21, type="s", lwd=2, lty=2)
lines(t1, p31, type="s", lwd=2, lty=3)
legend("topright", levels(ebmt1$score), lwd=2, lty=1:3, bty="n")
title(main="Relapse")
```

```{r rtnpplot3nrm, echo=FALSE}
plot(t2, p12, type="s", lwd=2, ylim=c(0, 1),
     xlab="Years since transplantation", ylab="Reduction")
lines(t2, p22, type="s", lwd=2, lty=2)
lines(t2, p32, type="s", lwd=2, lty=3)
legend("topright", levels(ebmt1$score), lwd=2, lty=1:3, bty="n")
title(main="Non-relapse mortality")
```

Here are the plots for relapse again, this time showing transformtation of the reduction factor, namely $\log(r(t|x))$ and $\textrm{cloglog}(r(t|x))$.

```{r rtnpplot3rellog, echo=FALSE}
plot(t1, log(p11), type="s", lwd=2, ylim=c(-2, 0),
     xlab="Years since transplantation", ylab="Reduction factor (log transformed)")
lines(t1, log(p21), type="s", lwd=2, lty=2)
lines(t1, log(p31), type="s", lwd=2, lty=3)
legend("topright", levels(ebmt1$score), lwd=2, lty=1:3, bty="n")
title(main="Relapse")
```

```{r rtnpplot3relcloglog, echo=FALSE}
g <- function(p) log(-log(p))
plot(t1, g(p11), type="s", lwd=2, ylim=c(-5, 1.5),
     xlab="Years since transplantation", ylab="Reduction (transformed)")
lines(t1, g(p21), type="s", lwd=2, lty=2)
lines(t1, g(p31), type="s", lwd=2, lty=3)
legend("bottomright", levels(ebmt1$score), lwd=2, lty=1:3, bty="n")
title(main="cloglog")
```


And also the plots for NRM again, showing $\log(r(t|x))$ and $\textrm{cloglog}(r(t|x))$.

```{r rtnpplot3nrmlog, echo=FALSE}
plot(t2, log(p12), type="s", lwd=2, ylim=c(-1.65, 0),
     xlab="Years since transplantation", ylab="Reduction factor (log transformed)")
lines(t2, log(p22), type="s", lwd=2, lty=2)
lines(t2, log(p32), type="s", lwd=2, lty=3)
legend("topright", levels(ebmt1$score), lwd=2, lty=1:3, bty="n")
title(main="Non-relapse mortality")
```

```{r rtnpplot3nrmcloglog, echo=FALSE}
g <- function(p) log(-log(p))
plot(t2, g(p12), type="s", lwd=2, ylim=c(-5, 1.5),
     xlab="Years since transplantation", ylab="Reduction (transformed)")
lines(t2, g(p22), type="s", lwd=2, lty=2)
lines(t2, g(p32), type="s", lwd=2, lty=3)
legend("bottomright", levels(ebmt1$score), lwd=2, lty=1:3, bty="n")
title(main="cloglog")
```

### Almost saturated model for $r(t|x)$

The aim here is to quickly fit GLM models for each of the risk sets, with separate intercepts and effects of score and age. If age would not have been there it would have been a completely saturated model, but since age is included as a continuous covariate it is not. But we expect it to be sufficiently rich to capture the behaviour of $r(t|x)$.

#### Relapse

```{r rtxloop1}
sfc <- data.frame(time=c(0, sfcens$time), surv=c(1, sfcens$surv))
sfc <- sfc[!duplicated(sfc$surv), ]
coefs <- matrix(NA, n1, 4)
for (j in 1:n1) {
  whFG <- which(ebmt1$rfs >= t1[j] | (ebmt1$rfs<t1[j] & ebmt1$rfsstat==2))
  whCS <- which(ebmt1$rfs >= t1[j])
  otherrisk <- whFG %w/o% whCS
  ebmt1$y <- 0
  ebmt1$y[whCS] <- 1
  tmp <- ebmt1[whFG, c("patid", "rfs", "rfsstat", "age10", "score", "y")]
  tmp$time <- t1[j]
  tmp$minTit <- pmin(tmp$rfs, t1[j])
  denom <- approxfun(sfc$time, sfc$surv, method="constant")(t1[j])
  num <- approxfun(sfc$time, sfc$surv, method="constant")(tmp$minTit)
  tmp$w <- denom / num
  tmp$yw <- tmp$y * tmp$w
  coefs[j, ] <- as.numeric(
    glm(y ~ score + age10, family=poisson(link=log), data=tmp,
        weights = w)$coef
    )
}
coefsRel <- coefs
```

Here is a plot of the coefficients. First the coefficients (contrasts), then the log-transformed and the untransformed reduction factors for `age10`=0 and the three risk groups.

```{r plotcoefsRel}
lplows <- coefs[, 1]
contrmed <- coefs[, 2]
contrhigh <- coefs[, 3]
lpmeds <- coefs[, 1] + coefs[, 2]
lphighs <- coefs[, 1] + coefs[, 3]
plot(t1, lplows, type="s", lwd=2, lty=1, ylim=c(-1.75, 0),
     xlab="Years since transplantation", ylab="Reduction factor (log)")
lines(t1, contrmed, type="s", lwd=2, lty=2)
lines(t1, contrhigh, type="s", lwd=2, lty=3)
lines(t1, coefs[, 4], type="s", lwd=2, lty=4)
legend("bottomleft", c("Intercept", "Medium risk / Low risk", "High risk / Low risk", "Age"), lwd=2, lty=1:4, bty="n")
title(main="Relapse")

plot(t1, lphighs, type="s", lwd=2, lty=3,
     xlab="Years since transplantation", ylab="Reduction factor (log)")
lines(t1, lplows, type="s", lwd=2, lty=1)
lines(t1, lpmeds, type="s", lwd=2, lty=2)
legend("topright", c("Low risk", "Medium risk", "High risk"), lwd=2, lty=1:3, bty="n")
title(main="Relapse")

plot(t1, exp(lphighs), type="s", lwd=2, lty=3, ylim=c(0, 1),
     xlab="Years since transplantation", ylab="Reduction factor")
lines(t1, exp(lplows), type="s", lwd=2, lty=1)
lines(t1, exp(lpmeds), type="s", lwd=2, lty=2)
legend("topright", c("Low risk", "Medium risk", "High risk"), lwd=2, lty=1:3, bty="n")
title(main="Relapse")
```

#### Non-relapse mortality

We now repeat estimation of $r(t | x)$ for NRM.

```{r rtxloop2}
coefs <- matrix(NA, n2, 4)
for (j in 1:n2) {
  whFG <- which(ebmt1$rfs >= t2[j] | (ebmt1$rfs<t2[j] & ebmt1$rfsstat==1))
  whCS <- which(ebmt1$rfs >= t2[j])
  otherrisk <- whFG %w/o% whCS
  ebmt1$y <- 0
  ebmt1$y[whCS] <- 1
  tmp <- ebmt1[whFG, c("patid", "rfs", "rfsstat", "age10", "score", "y")]
  tmp$time <- t2[j]
  tmp$minTit <- pmin(tmp$rfs, t2[j])
  denom <- approxfun(sfc$time, sfc$surv, method="constant")(t2[j])
  num <- approxfun(sfc$time, sfc$surv, method="constant")(tmp$minTit)
  tmp$w <- denom / num
  tmp$yw <- tmp$y * tmp$w
  coefs[j, ] <- as.numeric(
    glm(y ~ score + age10, family=poisson(link=log), data=tmp,
        weights = w)$coef
    )
}
coefs2 <- coefs
```

Here is a plot of the coefficients. First the coefficients (contrasts), then the log-transformed and the untransformed reduction factors for `age10`=0 and the three risk groups.

```{r plotcoefs2}
lplows <- coefs[, 1]
contrmed <- coefs[, 2]
contrhigh <- coefs[, 3]
lpmeds <- coefs[, 1] + coefs[, 2]
lphighs <- coefs[, 1] + coefs[, 3]
plot(t2, lplows, type="s", lwd=2, lty=1, ylim=c(-1.75, 0),
     xlab="Years since transplantation", ylab="Reduction factor (log)")
lines(t2, contrmed, type="s", lwd=2, lty=2)
lines(t2, contrhigh, type="s", lwd=2, lty=3)
lines(t2, coefs[, 4], type="s", lwd=2, lty=4)
legend("bottomleft", c("Intercept", "Medium risk / Low risk", "High risk / Low risk", "Age"), lwd=2, lty=1:4, bty="n")
title(main="Non-relapse mortality")

plot(t2, lphighs, type="s", lwd=2, lty=3,
     xlab="Years since transplantation", ylab="Reduction factor (log)")
lines(t2, lplows, type="s", lwd=2, lty=1)
lines(t2, lpmeds, type="s", lwd=2, lty=2)
legend("topright", c("Low risk", "Medium risk", "High risk"), lwd=2, lty=1:3, bty="n")
title(main="Non-relapse mortality")

plot(t2, exp(lphighs), type="s", lwd=2, lty=3, ylim=c(0, 1),
     xlab="Years since transplantation", ylab="Reduction factor")
lines(t2, exp(lplows), type="s", lwd=2, lty=1)
lines(t2, exp(lpmeds), type="s", lwd=2, lty=2)
legend("topright", c("Low risk", "Medium risk", "High risk"), lwd=2, lty=1:3, bty="n")
title(main="Non-relapse mortality")
```

## Retrieving Fine-Gray with cause-specific hazards and r(t|x) offset

Using non-parametric estimates of $r(t|x)$ as offset (logarithmic) in model for cause-specific hazards (risk groups only), gives the following. For cause 1 (relapse):

```{r FGoffset1}
# First for relapse
t1 <- sort(unique(ebmt1$rfs[ebmt1$rfsstat==1]))
n1 <- length(t1)

ebmt1$d1 <- as.numeric(ebmt1$rfsstat==1)
ebmt1 <- ebmt1[order(ebmt1$rfs, -ebmt1$d1), ]
ebmt1$time <- ebmt1$rfs
ebmt1$status <- ebmt1$rfsstat
ebmt1$x1 <- as.numeric(ebmt1$score=="Medium risk")
ebmt1$x2 <- as.numeric(ebmt1$score=="High risk")

# Extend p11, p21, p31 to be of length n1
p <- data.frame(time=t1, p1=NA, p2=NA, p3=NA)
p$p1 <- p11
p$p2 <- p21
p$p3 <- p31

lpl <- function(b1, d, p) {
  
  wh1 <- which(d$d1==1)
  t1 <- d$time[wh1]
  n1 <- length(wh1)
  d$expxb <- exp(d$x1 * b1[1] + d$x2 * b1[2])
  res <- 0
  for (j in 1:n1) {
    tj <- t1[j]
    whr <- which(d$time >= tj)
    dr <- d[whr, ]
    dr$rtx <- p$p1[j]
    dr$rtx[dr$x1==1] <- p$p2[j]
    dr$rtx[dr$x2==1] <- p$p3[j]
    dr$expxb <- dr$expxb / dr$rtx
    dr$w <- 1
    res <- res + (log(dr$expxb[1]) - log(sum(dr$expxb)))
  }
  return(-res)
}
opt <- optim(par=c(0, 0), fn=lpl, d=ebmt1, p=p)
opt
```

The estimates look slightly different from the Fine-Gray estimates `r FG1$coef` obtained from `cmrpsk`, but they really aren't. The log-likelihoods at the optimum and at the earlier Fine-Gray estimates are given below, as well as their difference.

```{r FGoffset1a}
lpl(FG1$coef, d=ebmt1, p=p)
lpl(opt$par, d=ebmt1, p=p)
lpl(FG1$coef, d=ebmt1, p=p) - lpl(opt$par, d=ebmt1, p=p)
```

For cause 2 (NRM):

```{r FGoffset2}
# Now for NRM
t2 <- sort(unique(ebmt1$rfs[ebmt1$rfsstat==2]))
n2 <- length(t2)
censatt2 <- summary(sfcens, times=t2, extend=TRUE)$surv

ebmt1$d2 <- as.numeric(ebmt1$rfsstat==2)
ebmt1 <- ebmt1[order(ebmt1$rfs, -ebmt1$d2), ]
ebmt1$time <- ebmt1$rfs
ebmt1$status <- ebmt1$rfsstat
ebmt1$x1 <- as.numeric(ebmt1$score=="Medium risk")
ebmt1$x2 <- as.numeric(ebmt1$score=="High risk")

# Extend p12, p22, p32 to be of length n2
p <- data.frame(time=t2, p1=NA, p2=NA, p3=NA)
p$p1 <- p12
p$p2 <- p22
p$p3 <- p32

lpl <- function(b2, d, p, censatt2) {
  
  wh2 <- which(d$d2==1)
  t2 <- d$time[wh2]
  n2 <- length(wh2)
  d$expxb <- exp(d$x1 * b2[1] + d$x2 * b2[2])
  res <- 0
  for (j in 1:n2) {
    tj <- t2[j]
    whr <- which(d$time >= tj)
    dr <- d[whr, ]
    dr$rtx <- p$p1[j]
    dr$rtx[dr$x1==1] <- p$p2[j]
    dr$rtx[dr$x2==1] <- p$p3[j]
    dr$expxb <- dr$expxb / dr$rtx
    dr$w <- 1
    res <- res + (log(dr$expxb[1]) - log(sum(dr$expxb)))
  }
  return(-res)
}
opt <- optim(par=c(0, 0), fn=lpl, d=ebmt1, p=p, censatt2=censatt2)
opt
```

Another way of achieving this should be with long format data, and calling `coxph` with $-\log(r(t|x))$ as offset. The advantage would be that it also gives standard error, and it is of interest to see whether these standard errors are the same as obtained by Fine-Gray. First for relapse.

```{r long1}
# First for relapse
t1 <- sort(unique(ebmt1$rfs[ebmt1$rfsstat==1]))
n1 <- length(t1)

ebmt1$d1 <- as.numeric(ebmt1$rfsstat==1)
ebmt1 <- ebmt1[order(ebmt1$rfs, -ebmt1$d1), ]
ebmt1$time <- ebmt1$rfs
ebmt1$status <- ebmt1$rfsstat
ebmt1$x1 <- as.numeric(ebmt1$score=="Medium risk")
ebmt1$x2 <- as.numeric(ebmt1$score=="High risk")

ebmtlong <- survSplit(Surv(time, d1) ~ ., data=ebmt1, cut=t1)
ebmtlong$x1 <- as.numeric(ebmtlong$score=="Medium risk")
ebmtlong$x2 <- as.numeric(ebmtlong$score=="High risk")
N <- nrow(ebmtlong)
tt <- sort(unique(ebmtlong$time))
eps <- min(diff(tt)) / 2
nt <- length(tt)

tryCatch.W.E <- function(expr)
{
  W <- NULL
  w.handler <- function(w){ # warning handler
	W <<- w
	invokeRestart("muffleWarning")
   }
   list(value = withCallingHandlers(tryCatch(expr, error = function(e) e),
				     warning = w.handler),
	 warning = W)
}

# Not the most time efficient way, but I'm going to refit all r(t|x) models
ebmtlong$minlogrtx <- 10 # default (close to -ln(0)) for last risk set(s)
# last one omitted, because it turned out that all y=0, needs to be made more generic
for (i in 1:nt) {
  ti <- tt[i]
  whti <- which(abs(ebmtlong$time-ti) < eps)

  # In original data
  whFG <- which(ebmt1$rfs >= ti | (ebmt1$rfs<ti & ebmt1$rfsstat==2))
  whCS <- which(ebmt1$rfs >= ti)
  otherrisk <- whFG %w/o% whCS
  ebmt1$y <- 0
  ebmt1$y[whCS] <- 1
  tmp <- ebmt1[whFG, c("patid", "rfs", "rfsstat", "age10", "score", "y")]
  tmp$time <- ti
  tmp$minTit <- pmin(tmp$rfs, ti)
  denom <- approxfun(sfc$time, sfc$surv, method="constant")(ti)
  num <- approxfun(sfc$time, sfc$surv, method="constant")(tmp$minTit)
  tmp$w <- denom / num
  tmp$yw <- tmp$y * tmp$w

  # Because of errors appearing with (almost) empty risk sets  
  tC <- tryCatch.W.E(glm(y ~ score, family=poisson(link=log), data=tmp,
        weights = w))
  if (!inherits(tC$value, "error")) {
    tmpcoefs <- as.numeric(tC$value$coef)
    ebmtlong$minlogrtx[whti] <- -tmpcoefs[1] - ebmtlong$x1[whti] * tmpcoefs[2] -
      ebmtlong$x2[whti] * tmpcoefs[3]
  }

}

cFGviaCS1 <- coxph(Surv(tstart, time, d1) ~ score + offset(minlogrtx), data=ebmtlong)
summary(cFGviaCS1)
```

One advantage of this approach is that `cox.zph` can be called to test for proportional hazards (on the subdistribution scale!).

```{r fgzph1}
# cox.zph(cFGviaCS1)
```
Actually, this gives an error `Error in residuals.coxph(fit, "schoenfeld") : NA/NaN/Inf in foreign function call (arg 5)`, not sure whether this is because of the long data structure, because of the offset, or because of something else.

Terry Therneau pointed out that the latest version of the `survival` package includes an implementation of the Fine-Gray method, using weighted Cox regression. Here is the result (including test for the proportional hazards assumption on the subdistribution rates for relapse). It is identical (including standard errors) to the $\log(r(t|x))$ offset with long format data.

```{r fgsurv1}
ebmtdat <- finegray(Surv(rfs, rfsstatc) ~ ., data=ebmt1, etype="Relapse")
dim(ebmtdat)
fgsurv1 <- coxph(Surv(fgstart, fgstop, fgstatus) ~ score, data=ebmtdat, weights=fgwt)
summary(fgsurv1)
```

And this approach _does_ provide a test of the proportional hazards assumption (on the subdistribution rate).

```{r fgsurv2}
cox.zph(fgsurv1)
```

Here is the same approach with EBMT risk score and age (by 10).

```{r fgsurv3}
fgsurv1a <- coxph(Surv(fgstart, fgstop, fgstatus) ~ score + age10, data=ebmtdat, weights=fgwt)
summary(fgsurv1a)
```

And a test for the proportional hazards assumption.

```{r fgsurv4}
cox.zph(fgsurv1a)
```

Then for non-relapse mortality.

```{r long2}
t2 <- sort(unique(ebmt1$rfs[ebmt1$rfsstat==2]))
n2 <- length(t2)

ebmt1$d2 <- as.numeric(ebmt1$rfsstat==2)
ebmt1 <- ebmt1[order(ebmt1$rfs, -ebmt1$d2), ]
ebmt1$time <- ebmt1$rfs
ebmt1$status <- ebmt1$rfsstat
ebmt1$x1 <- as.numeric(ebmt1$score=="Medium risk")
ebmt1$x2 <- as.numeric(ebmt1$score=="High risk")

ebmtlong <- survSplit(Surv(time, d2) ~ ., data=ebmt1, cut=t1)
ebmtlong$x1 <- as.numeric(ebmtlong$score=="Medium risk")
ebmtlong$x2 <- as.numeric(ebmtlong$score=="High risk")
N <- nrow(ebmtlong)
tt <- sort(unique(ebmtlong$time))
eps <- min(diff(tt)) / 2
nt <- length(tt)

# Not the most time efficient way, but I'm going to refit all r(t|x) models
ebmtlong$minlogrtx <- 10
for (i in 1:nt) {
  ti <- tt[i]
  whti <- which(abs(ebmtlong$time-ti) < eps)

  # In original data
  whFG <- which(ebmt1$rfs >= ti | (ebmt1$rfs<ti & ebmt1$rfsstat==1))
  whCS <- which(ebmt1$rfs >= ti)
  otherrisk <- whFG %w/o% whCS
  ebmt1$y <- 0
  ebmt1$y[whCS] <- 1
  tmp <- ebmt1[whFG, c("patid", "rfs", "rfsstat", "age10", "score", "y")]
  tmp$time <- ti
  tmp$minTit <- pmin(tmp$rfs, ti)
  denom <- approxfun(sfc$time, sfc$surv, method="constant")(ti)
  num <- approxfun(sfc$time, sfc$surv, method="constant")(tmp$minTit)
  tmp$w <- denom / num
  tmp$yw <- tmp$y * tmp$w
  # Because of errors appearing with (almost) empty risk sets  
  tC <- tryCatch.W.E(glm(y ~ score, family=poisson(link=log), data=tmp,
        weights = w))
  if (!inherits(tC$value, "error")) {
    tmpcoefs <- as.numeric(tC$value$coef)
    ebmtlong$minlogrtx[whti] <- -tmpcoefs[1] - ebmtlong$x1[whti] * tmpcoefs[2] -
      ebmtlong$x2[whti] * tmpcoefs[3]
  }

}

cFGviaCS2 <- coxph(Surv(tstart, time, d2) ~ score + offset(minlogrtx), data=ebmtlong)
summary(cFGviaCS2)
```

Here is the `cox.zph` test for proportional hazards on the subdistribution scale for non-relapse mortality.

```{r fgzph2}
# cox.zph(cFGviaCS2)
```

This gives the same error `Error in residuals.coxph(fit, "schoenfeld") : NA/NaN/Inf in foreign function call (arg 5)`, unfortunately.

Here is the same thing again, using `finegray` from the `survival` package, for NRM. This time we do not get exactly the same result as the long format with $\log(r(t | x))$ as offset, but it is very close indeed.

```{r fgsurv3new}
ebmtdat <- finegray(Surv(rfs, rfsstatc) ~ ., data=ebmt1, etype="Non-relapse mortality")
dim(ebmtdat)
fgsurv2 <- coxph(Surv(fgstart, fgstop, fgstatus) ~ score, data=ebmtdat, weights=fgwt)
summary(fgsurv2)
cox.zph(fgsurv2)
fgsurv2a <- coxph(Surv(fgstart, fgstop, fgstatus) ~ score + age10, data=ebmtdat, weights=fgwt)
summary(fgsurv2a)
cox.zph(fgsurv2a)
```

# Cumulative incidences

Throughout, `score` (risk group, categorical, three groups) and `age10` (continuous) are used as covariates. We will produce estimates of the cumulative incidences of relapse, for age10=0, and low, medium and high risk, using the four different methods outlined in Section 4 in the paper. Then later for NRM. These will be produced, sometimes with intermediate output in each of the following four subsections. Results (estimates of the cumulative incidences of relapse, for age10=0, and low, medium and high risk) are stored and will be shown together for comparison in the final subsection.

## Relapse

### Multi-state model approach

Event counts:

```{r msprep1}
library(mstate)
tmat <- trans.comprisk(K=2, names=c("Relapse", "NRM"))
ebmtlong <- msprep(time=c(NA, "rel", "srv"),
       status=c(NA, "relstat", "srvstat"),
       data=ebmt1,
       trans=tmat,
       id="patid",
       keep=c("score", "age10"))
events(ebmtlong)
```

The Cox models for the two cause-specific hazards are shown below (`x.1` stands for the effect of covariate `x` on cause 1, `x.2` for the effect on cause 2).

```{r mstatecovs1}
ebmtlong <- expand.covs(ebmtlong, covs=c("score", "age10"), longnames=FALSE)

ccsh <- coxph(Surv(Tstart, Tstop, status) ~ score1.1 + score2.1 + age10.1 +
              score1.2 + score2.2 + age10.2 + strata(trans), data=ebmtlong)
ccsh
```

Per risk group (at `age10`=0, so age 40), model-based cumulative incidence curves for relapse and NRM are shown below.

```{r msfit1, fig.width=3.2, fig.height=2.4}
nd <- data.frame(score1.1=0, score2.1=0, age10.1=0, score1.2=0, score2.2=0, age10.2=0,
                 from=c(1, 1), to=c(2, 3), trans=1:2, strata=1:2)
msf <- msfit(ccsh, newdata=nd, trans=tmat)
msf1 <- msf
pt1 <- probtrans(msf, predt=0)[[1]]

nd <- data.frame(score1.1=c(1, 0), score2.1=0, age10.1=0, score1.2=c(0, 1), score2.2=0,
                 age10.2=0, from=c(1, 1), to=c(2, 3), trans=1:2, strata=1:2)
msf <- msfit(ccsh, newdata=nd, trans=tmat)
msf2 <- msf
pt2 <- probtrans(msf, predt=0)[[1]]

nd <- data.frame(score1.1=0, score2.1=c(1, 0), age10.1=0, score1.2=0, score2.2=c(0, 1),
                 age10.2=0, from=c(1, 1), to=c(2, 3), trans=1:2, strata=1:2)
msf <- msfit(ccsh, newdata=nd, trans=tmat)
msf3 <- msf
pt3 <- probtrans(msf, predt=0)[[1]]
```

Now a plot with the three risk groups (`age10`=0):

```{r mstateplot1}
cols <- c("black", "blue", "red")
npt <- nrow(pt3)
plot(pt1$time[-npt], pt1$pstate2[-npt], type="s", lwd=2, ylim=c(0, 0.45), col=cols[1],
     xlab="Years since transplantation", ylab="Cumulative incidence")
lines(pt2$time[-npt], pt2$pstate2[-npt], type="s", lwd=2, col=cols[2])
lines(pt3$time[-npt], pt3$pstate2[-npt], type="s", lwd=2, col=cols[3])
legend("bottomright", levels(ebmt1$score), lwd=2, col=cols, bty="n")
title(main="Relapse")
```

We gather the results (including standard errors) for later use.

```{r mstateRel}
mstateRel <- data.frame(time=t1, ci1=approxfun(pt1$time, pt1$pstate2, method="constant")(t1),
                        se1=approxfun(pt1$time, pt1$se2, method="constant")(t1),
                        ci2=approxfun(pt2$time, pt2$pstate2, method="constant")(t1),
                        se2=approxfun(pt2$time, pt2$se2, method="constant")(t1),
                        ci3=approxfun(pt3$time, pt3$pstate2, method="constant")(t1),
                        se3=approxfun(pt3$time, pt3$se2, method="constant")(t1))
```

### Subdistribution rate as product of cause-specific hazard and $r(t|x)$

Using the cause-specific hazards model of the previous subsection, together with the almost saturated GLM of Subsection 2.3.1, we calculate the subdistribution rate for given covariate values $x$ as $\hat{\lambda}(t|x) = \hat{\alpha}_1(t|x) \hat{r}(t|x)$, and from that the cumulative subdistribution hazard $\hat{\Lambda}(t|x) = \sum_{0 < s \leq t} \hat{\lambda}(s|x)$, and finally the cumulative incidence function $\hat{F}_1(t|x) = 1 - \exp(-\hat{\Lambda}(t|x))$.

```{r prod1}
H11 <- msf1$Haz[msf1$Haz$trans==1, ]
H12 <- msf1$Haz[msf1$Haz$trans==2, ]
H21 <- msf2$Haz[msf2$Haz$trans==1, ]
H22 <- msf2$Haz[msf2$Haz$trans==2, ]
H31 <- msf3$Haz[msf3$Haz$trans==1, ]
H32 <- msf3$Haz[msf3$Haz$trans==2, ]
tseq <- H11$time
lplow <- approxfun(t1, coefsRel[, 1], method="constant")(tseq)
lpmed <- approxfun(t1, coefsRel[, 1] + coefsRel[, 2], method="constant")(tseq)
lphigh <- approxfun(t1, coefsRel[, 1] + coefsRel[, 3], method="constant")(tseq)
shlow <- diff(c(0, H11$Haz)) * exp(lplow)
shmed <- diff(c(0, H21$Haz)) * exp(lpmed)
shhigh <- diff(c(0, H31$Haz)) * exp(lphigh)
sh1 <- data.frame(time=c(0, tseq), ci=c(0, 1 - exp(-cumsum(shlow))))
sh1 <- sh1[!duplicated(sh1$ci), ]
sh2 <- data.frame(time=c(0, tseq), ci=c(0, 1 - exp(-cumsum(shmed))))
sh2 <- sh2[!duplicated(sh2$ci), ]
sh3 <- data.frame(time=c(0, tseq), ci=c(0, 1 - exp(-cumsum(shhigh))))
sh3 <- sh3[!duplicated(sh3$ci), ]
H11Rel <- H11 # save for later
H21Rel <- H21
H31Rel <- H31
```

Here we show the relapse cumulative incidence curves for `age10`=0 and the three risk groups.

```{r prodplot1}
cols <- c("black", "blue", "red")
plot(sh1$time, sh1$ci, type="s", lwd=2, xlim=c(0, 7), ylim=c(0, 0.45), col=cols[1],
     xlab="Years since transplantation", ylab="Cumulative incidence")
lines(sh2$time, sh2$ci, type="s", lwd=2, col=cols[2])
lines(sh3$time, sh3$ci, type="s", lwd=2, col=cols[3])
legend("bottomright", levels(ebmt1$score), lwd=2, col=cols, bty="n")
title(main="Relapse")
```

We gather the results in a single data frame.

```{r shrtxRel}
shrtxRel <- data.frame(time=t1, ci1=approxfun(sh1$time, sh1$ci, method="constant")(t1),
                        ci2=approxfun(sh2$time, sh2$ci, method="constant")(t1),
                        ci3=approxfun(sh3$time, sh3$ci, method="constant")(t1))
```

### Fine-Gray

Here, estimates for the cumulative incidences are based on the `predict` function in the `cmprsk` package, using the Fine-Gray results of Section 3.2. First recall the Fine-Gray model of Section 3.2.

```{r fgcrr1}
xmat <- model.matrix(c1a)
cr1 <- crr(ftime=ebmt1$rfs, fstatus=ebmt1$rfsstat, cov1=xmat, failcode=1)
cr1
x1 <- x2 <- x3 <- xmat[1, ]
x1[1] <- x1[3] <- 0
x2[3] <- 0
x3[1] <- x3[3] <- 0; x3[2] <- 1
tmp <- predict.crr(cr1, cov1=x1)
fg1 <- data.frame(time=tmp[, 1], ci=tmp[, 2])
tmp <- predict.crr(cr1, cov1=x2)
fg2 <- data.frame(time=tmp[, 1], ci=tmp[, 2])
tmp <- predict.crr(cr1, cov1=x3)
fg3 <- data.frame(time=tmp[, 1], ci=tmp[, 2])
```

Also here we concentrate on cause 1 (relapse), and we show the relapse cumulative incidence curves for `age10`=0 and the three risk groups.

```{r fgplot1}
cols <- c("black", "blue", "red")
plot(fg1$time, fg1$ci, type="s", lwd=2, ylim=c(0, 0.45), col=cols[1],
     xlab="Years since transplantation", ylab="Cumulative incidence")
lines(fg2$time, fg2$ci, type="s", lwd=2, col=cols[2])
lines(fg3$time, fg3$ci, type="s", lwd=2, col=cols[3])
legend("bottomright", levels(ebmt1$score), lwd=2, col=cols, bty="n")
title(main="Relapse")
```

We gather the results in a single data frame.

```{r fgRel}
fgRel <- data.frame(time=t1, ci1=approxfun(fg1$time, fg1$ci, method="constant")(t1),
                        ci2=approxfun(fg2$time, fg2$ci, method="constant")(t1),
                        ci3=approxfun(fg3$time, fg3$ci, method="constant")(t1))
```

### Fine-Gray through $r(t|x)$

Here we fit a proportional subdistribution rate model, using the usual (cause-specific) log partial likelihood, with -log $\hat{r}(t|x)$ as offset. We no longer expect exactly the same result as in the previous subsection, but probably something quite close.

```{r fgrlpl1}
t1 <- sort(unique(ebmt1$rfs[ebmt1$rfsstat==1]))
n1 <- length(t1)

ebmt1$d1 <- as.numeric(ebmt1$rfsstat==1)
ebmt1 <- ebmt1[order(ebmt1$rfs, -ebmt1$d1), ]
ebmt1$time <- ebmt1$rfs
ebmt1$status <- ebmt1$rfsstat
ebmt1$x1 <- as.numeric(ebmt1$score=="Medium risk")
ebmt1$x2 <- as.numeric(ebmt1$score=="High risk")
ebmt1$x3 <- ebmt1$age10

lpl <- function(b1, d, coefs, doh0=FALSE) {
  
  wh1 <- which(d$d1==1)
  t1 <- d$time[wh1]
  n1 <- length(wh1)
  d$expxb <- exp(d$x1 * b1[1] + d$x2 * b1[2] + d$age10 * b1[3])
  res <- 0
  h0 <- rep(NA, n1)
  for (j in 1:n1) {
    tj <- t1[j]
    whr <- which(d$time >= tj)
    dr <- d[whr, ]
    dr$lgrtx <- coefs[j, 1] + dr$x1 * coefs[j, 2] + dr$x2 * coefs[j, 3] + dr$age10 * coefs[j, 4]
    dr$rtx <- exp(dr$lgrtx)
    dr$expxb <- dr$expxb / dr$rtx
    h0[j] <- 1 / sum(dr$expxb)
    res <- res + (log(dr$expxb[1]) - log(sum(dr$expxb)))
  }
  if (!doh0) return(-res)
  else return(list(loglik=-res, h0=h0))
}

opt <- optim(par=c(0,0,0), fn=lpl, d=ebmt1, coefs=coefsRel)
opt
# Save for later
optfgrtxRel <- opt

lpl(opt$par, d=ebmt1, coefs=coefsRel, doh0=FALSE)
h0 <- lpl(opt$par, d=ebmt1, coefs=coefsRel, doh0=TRUE)$h0
```

The baseline hazard has been saved on the way, and the cumulative incidence curves can now be plotted.

```{r fgrhaz1}
H0 <- cumsum(h0)
fgsh1 <- data.frame(time=c(0, t1), ci=c(0, 1 - exp(-H0)))
fgsh2 <- data.frame(time=c(0, t1), ci=c(0, 1 - exp(-H0 * exp(opt$par[1]))))
fgsh3 <- data.frame(time=c(0, t1), ci=c(0, 1 - exp(-H0 * exp(opt$par[2]))))
```

```{r fgshazplot1}
cols <- c("black", "blue", "red")
plot(fgsh1$time, fgsh1$ci, type="s", lwd=2, ylim=c(0, 0.45), col=cols[1],
     xlab="Years since transplantation", ylab="Cumulative incidence")
lines(fgsh2$time, fgsh2$ci, type="s", lwd=2, col=cols[2])
lines(fgsh3$time, fgsh3$ci, type="s", lwd=2, col=cols[3])
legend("bottomright", levels(ebmt1$score), lwd=2, col=cols, bty="n")
title(main="Relapse")
```

We gather the results in a single data frame.

```{r fgrtxRel}
fgrtxRel <- data.frame(time=t1, ci1=approxfun(fgsh1$time, fgsh1$ci, method="constant")(t1),
                        ci2=approxfun(fgsh2$time, fgsh2$ci, method="constant")(t1),
                        ci3=approxfun(fgsh3$time, fgsh3$ci, method="constant")(t1))
```


### Comparison

All the plots together:

```{r plotssofar1}
cols <- c("black", "blue", "red", "orange")

plot(mstateRel$time, mstateRel$ci3, type="s", lwd=2, lty=3, xlim=c(0, 7), ylim=c(0, 0.45),
     xlab="Years since transplantation", ylab="Cumulative incidence")
lines(shrtxRel$time, shrtxRel$ci3, type="s", lwd=2, lty=3, col=cols[2])
lines(fgRel$time, fgRel$ci3, type="s", lwd=2, lty=3, col=cols[3])
lines(fgrtxRel$time, fgrtxRel$ci3, type="s", lwd=2, lty=3, col=cols[4])
lines(mstateRel$time, mstateRel$ci1, type="s", lwd=2)
lines(shrtxRel$time, shrtxRel$ci1, type="s", lwd=2, col=cols[2])
lines(fgRel$time, fgRel$ci1, type="s", lwd=2, col=cols[3])
lines(fgrtxRel$time, fgrtxRel$ci1, type="s", lwd=2, col=cols[4])
lines(mstateRel$time, mstateRel$ci2, type="s", lwd=2, lty=2)
lines(shrtxRel$time, shrtxRel$ci2, type="s", lwd=2, lty=2, col=cols[2])
lines(fgRel$time, fgRel$ci2, type="s", lwd=2, lty=2, col=cols[3])
lines(fgrtxRel$time, fgrtxRel$ci2, type="s", lwd=2, lty=2, col=cols[4])
legend("topleft",
       c("Multi-state", "Subdistribution through r(t|x)",
         "Fine-Gray", "Fine-Gray with CSH-PL"),
       lwd=2, col=cols, bty="n")
title(main="Relapse")

```

The black and white version in the paper:

```{r plotssofarx1}
plot(mstateRel$time, mstateRel$ci3, type="s", lwd=2, xlim=c(0, 7), ylim=c(0, 0.45),
     xlab="Years since transplantation", ylab="Cumulative incidence")
lines(shrtxRel$time, shrtxRel$ci3, type="s", lwd=2, lty=2)
lines(fgRel$time, fgRel$ci3, type="s", lwd=2, lty=3)
lines(fgrtxRel$time, fgrtxRel$ci3, type="s", lwd=2, lty=4)
lines(mstateRel$time, mstateRel$ci1, type="s", lwd=2)
lines(shrtxRel$time, shrtxRel$ci1, type="s", lwd=2, lty=2)
lines(fgRel$time, fgRel$ci1, type="s", lwd=2, lty=3)
lines(fgrtxRel$time, fgrtxRel$ci1, type="s", lwd=2, lty=4)
text(7, 0.405, "High risk", adj=c(1, 1))
text(7, 0.205, "Low risk", adj=c(1, 1))
legend("topleft",
       c("Multi-state", "Subdistribution through r(t|x)",
         "Fine-Gray", "Fine-Gray with CSH-PL"),
       lwd=2, lty=1:4, bty="n")
title(main="Relapse")
```

## Non-relapse mortality

### Multi-state model approach

Plot with the three risk groups (`age10`=0):

```{r mstateplot2}
# Gather results
mstateNRM <- data.frame(time=t1, ci1=approxfun(pt1$time, pt1$pstate3, method="constant")(t1),
                        se1=approxfun(pt1$time, pt1$se3, method="constant")(t1),
                        ci2=approxfun(pt1$time, pt2$pstate3, method="constant")(t1),
                        se2=approxfun(pt1$time, pt2$se3, method="constant")(t1),
                        ci3=approxfun(pt1$time, pt3$pstate3, method="constant")(t1),
                        se3=approxfun(pt1$time, pt3$se3, method="constant")(t1))

cols <- c("black", "blue", "red")
npt <- nrow(pt3)
plot(pt1$time[-npt], pt1$pstate3[-npt], type="s", lwd=2, ylim=c(0, 0.6), col=cols[1],
     xlab="Years since transplantation", ylab="Cumulative incidence")
lines(pt2$time[-npt], pt2$pstate3[-npt], type="s", lwd=2, col=cols[2])
lines(pt3$time[-npt], pt3$pstate3[-npt], type="s", lwd=2, col=cols[3])
legend("bottomright", levels(ebmt1$score), lwd=2, col=cols, bty="n")
title(main="Non-relapse mortality")
```

### Subdistribution rate as product of cause-specific hazard and $r(t|x)$

```{r prod2}
tseq <- H12$time
lplow <- approxfun(t2, coefs2[, 1], method="constant")(tseq)
lpmed <- approxfun(t2, coefs2[, 1] + coefs2[, 2], method="constant")(tseq)
lphigh <- approxfun(t2, coefs2[, 1] + coefs2[, 3], method="constant")(tseq)
shlow <- diff(c(0, H12$Haz)) * exp(lplow)
shmed <- diff(c(0, H22$Haz)) * exp(lpmed)
shhigh <- diff(c(0, H32$Haz)) * exp(lphigh)
sh1 <- data.frame(time=c(0, tseq), ci=c(0, 1 - exp(-cumsum(shlow))))
sh1 <- sh1[!duplicated(sh1$ci), ]
sh2 <- data.frame(time=c(0, tseq), ci=c(0, 1 - exp(-cumsum(shmed))))
sh2 <- sh2[!duplicated(sh2$ci), ]
sh3 <- data.frame(time=c(0, tseq), ci=c(0, 1 - exp(-cumsum(shhigh))))
sh3 <- sh3[!duplicated(sh3$ci), ]
```

The non-relapse mortality cumulative incidence curves for `age10`=0 and the three risk groups.

```{r prodplot2}
cols <- c("black", "blue", "red")
plot(sh1$time, sh1$ci, type="s", lwd=2, ylim=c(0, 0.6), col=cols[1],
     xlab="Years since transplantation", ylab="Cumulative incidence")
lines(sh2$time, sh2$ci, type="s", lwd=2, col=cols[2])
lines(sh3$time, sh3$ci, type="s", lwd=2, col=cols[3])
legend("bottomright", levels(ebmt1$score), lwd=2, col=cols, bty="n")
title(main="Non-relapse mortality")
```

We gather the results in a single data frame.

```{r shrtxNRM}
shrtxNRM <- data.frame(time=t1, ci1=approxfun(sh1$time, sh1$ci, method="constant")(t1),
                        ci2=approxfun(sh1$time, sh2$ci, method="constant")(t1),
                        ci3=approxfun(sh1$time, sh3$ci, method="constant")(t1))
```

### Fine-Gray

Here, estimates for the cumulative incidences are based on the `predict` function in the `cmprsk` package, using the Fine-Gray results of Section 3.2. First recall the Fine-Gray model of Section 3.2.

```{r fgcrr2}
xmat <- model.matrix(c2a)
cr2 <- crr(ftime=ebmt1$rfs, fstatus=ebmt1$rfsstat, cov1=xmat, failcode=2)
cr2
x1 <- x2 <- x3 <- xmat[1, ]
x1[1] <- x1[3] <- 0
x2[3] <- 0
x3[1] <- x3[3] <- 0; x3[2] <- 1
tmp <- predict.crr(cr2, cov1=x1)
fg1 <- data.frame(time=tmp[, 1], ci=tmp[, 2])
tmp <- predict.crr(cr2, cov1=x2)
fg2 <- data.frame(time=tmp[, 1], ci=tmp[, 2])
tmp <- predict.crr(cr2, cov1=x3)
fg3 <- data.frame(time=tmp[, 1], ci=tmp[, 2])
```

Now we concentrate on cause 2 (NRM), and show the NRM cumulative incidence curves for `age10`=0 and the three risk groups.

```{r fgplot2}
cols <- c("black", "blue", "red")
plot(fg1$time, fg1$ci, type="s", lwd=2, ylim=c(0, 0.6), col=cols[1],
     xlab="Years since transplantation", ylab="Cumulative incidence")
lines(fg2$time, fg2$ci, type="s", lwd=2, col=cols[2])
lines(fg3$time, fg3$ci, type="s", lwd=2, col=cols[3])
legend("bottomright", levels(ebmt1$score), lwd=2, col=cols, bty="n")
title(main="Non-relapse mortality")
```

We gather the results in a single data frame.

```{r fgNRM}
fgNRM <- data.frame(time=t1, ci1=approxfun(fg1$time, fg1$ci, method="constant")(t1),
                        ci2=approxfun(fg1$time, fg2$ci, method="constant")(t1),
                        ci3=approxfun(fg1$time, fg3$ci, method="constant")(t1))
```


### Fine-Gray through $r(t|x)$

Here we fit a proportional subdistribution rate model, using the usual (cause-specific) log partial likelihood, with -log $\hat{r}(t|x)$ as offset. We no longer expect exactly the same result as in the previous subsection, but probably something quite close.

```{r fgrlpl2}
t2 <- sort(unique(ebmt1$rfs[ebmt1$rfsstat==2]))
n2 <- length(t2)

ebmt1$d2 <- as.numeric(ebmt1$rfsstat==2)
ebmt1 <- ebmt1[order(ebmt1$rfs, -ebmt1$d2), ]
ebmt1$time <- ebmt1$rfs
ebmt1$status <- ebmt1$rfsstat
ebmt1$x1 <- as.numeric(ebmt1$score=="Medium risk")
ebmt1$x2 <- as.numeric(ebmt1$score=="High risk")
ebmt1$x3 <- ebmt1$age10

lpl <- function(b2, d, coefs, doh0=FALSE) {
  
  wh2 <- which(d$d2==1)
  t2 <- d$time[wh2]
  n2 <- length(wh2)
  d$expxb <- exp(d$x1 * b2[1] + d$x2 * b2[2] + d$age10 * b2[3])
  res <- 0
  h0 <- rep(NA, n2)
  for (j in 1:n2) {
    tj <- t2[j]
    whr <- which(d$time >= tj)
    dr <- d[whr, ]
    dr$lgrtx <- coefs[j, 1] + dr$x1 * coefs[j, 2] + dr$x2 * coefs[j, 3] + dr$age10 * coefs[j, 4]
    dr$rtx <- exp(dr$lgrtx)
    dr$expxb <- dr$expxb / dr$rtx
    h0[j] <- 1 / sum(dr$expxb)
    res <- res + (log(dr$expxb[1]) - log(sum(dr$expxb)))
  }
  if (!doh0) return(-res)
  else return(list(loglik=-res, h0=h0))
}

opt <- optim(par=c(0,0,0), fn=lpl, d=ebmt1, coefs=coefs2)
opt

lpl(opt$par, d=ebmt1, coefs=coefs2, doh0=FALSE)
h0 <- lpl(opt$par, d=ebmt1, coefs=coefs2, doh0=TRUE)$h0
```

Again the baseline hazard has been saved on the way, and the cumulative incidence curves can now be plotted.

```{r fgrhaz2}
H0 <- cumsum(h0)
fgsh1 <- data.frame(time=c(0, t2), ci=c(0, 1 - exp(-H0)))
fgsh2 <- data.frame(time=c(0, t2), ci=c(0, 1 - exp(-H0 * exp(opt$par[1]))))
fgsh3 <- data.frame(time=c(0, t2), ci=c(0, 1 - exp(-H0 * exp(opt$par[2]))))
```

```{r fgshazplot2}
cols <- c("black", "blue", "red")
plot(fgsh1$time, fgsh1$ci, type="s", lwd=2, ylim=c(0, 0.6), col=cols[1],
     xlab="Years since transplantation", ylab="Cumulative incidence")
lines(fgsh2$time, fgsh2$ci, type="s", lwd=2, col=cols[2])
lines(fgsh3$time, fgsh3$ci, type="s", lwd=2, col=cols[3])
legend("bottomright", levels(ebmt1$score), lwd=2, col=cols, bty="n")
title(main="Non-relapse mortality")
```

We gather the results in a single data frame.

```{r fgrtxNRM}
fgrtxNRM <- data.frame(time=t1, ci1=approxfun(fgsh1$time, fgsh1$ci, method="constant")(t1),
                        ci2=approxfun(fgsh1$time, fgsh2$ci, method="constant")(t1),
                        ci3=approxfun(fgsh1$time, fgsh3$ci, method="constant")(t1))
```

### Comparison

All the plots together:

```{r plotssofar2}
cols <- c("black", "blue", "red", "orange")
plot(mstateNRM$time, mstateNRM$ci3, type="s", lwd=2, lty=3, xlim=c(0, 7), ylim=c(0, 0.715),
     xlab="Years since transplantation", ylab="Cumulative incidence")
lines(shrtxNRM$time, shrtxNRM$ci3, type="s", lwd=2, lty=3, col=cols[2])
lines(fgNRM$time, fgNRM$ci3, type="s", lwd=2, lty=3, col=cols[3])
lines(fgrtxNRM$time, fgrtxNRM$ci3, type="s", lwd=2, lty=3, col=cols[4])
lines(mstateNRM$time, mstateNRM$ci1, type="s", lwd=2)
lines(shrtxNRM$time, shrtxNRM$ci1, type="s", lwd=2, col=cols[2])
lines(fgNRM$time, fgNRM$ci1, type="s", lwd=2, col=cols[3])
lines(fgrtxNRM$time, fgrtxNRM$ci1, type="s", lwd=2, col=cols[4])
lines(mstateNRM$time, mstateNRM$ci2, type="s", lwd=2, lty=2)
lines(shrtxNRM$time, shrtxNRM$ci2, type="s", lwd=2, lty=2, col=cols[2])
lines(fgNRM$time, fgNRM$ci2, type="s", lwd=2, lty=2, col=cols[3])
lines(fgrtxNRM$time, fgrtxNRM$ci2, type="s", lwd=2, lty=2, col=cols[4])
legend("topleft",
       c("Multi-state", "Subdistribution through r(t|x)",
         "Fine-Gray", "Fine-Gray with CSH-PL"),
       lwd=2, col=cols, bty="n")
title(main="Non-relapse mortality")
```

The black and white version in the paper:

```{r plotssofarx2}
plot(mstateNRM$time, mstateNRM$ci3, type="s", lwd=2, xlim=c(0, 7), ylim=c(0, 0.715),
     xlab="Years since transplantation", ylab="Cumulative incidence")
lines(shrtxNRM$time, shrtxNRM$ci3, type="s", lwd=2, lty=2)
lines(fgNRM$time, fgNRM$ci3, type="s", lwd=2, lty=3)
lines(fgrtxNRM$time, fgrtxNRM$ci3, type="s", lwd=2, lty=4)
lines(mstateNRM$time, mstateNRM$ci1, type="s", lwd=2)
lines(shrtxNRM$time, shrtxNRM$ci1, type="s", lwd=2, lty=2)
lines(fgNRM$time, fgNRM$ci1, type="s", lwd=2, lty=3)
lines(fgrtxNRM$time, fgrtxNRM$ci1, type="s", lwd=2, lty=4)
text(7, 0.58, "High risk", adj=c(1, 1))
text(7, 0.3, "Low risk", adj=c(1, 1))
legend("topleft",
       c("Multi-state", "Subdistribution through r(t|x)",
         "Fine-Gray", "Fine-Gray with CSH-PL"),
       lwd=2, lty=1:4, bty="n")
title(main="Non-relapse mortality")
```

# Asymptotic standard errors for the cumulative incidences

This is only done for relapse; code for NRM is similar.

## Relapse

### Multi-state approach

The standard errors have already been collected in Section 3.1.1.

### Subdistribution rate as product of cause-specific hazard and $r(t|x)$

Everything needed for $r(t | x)$ is stored in `coefsRel`; the other thing needed is the vector of regression coefficients for the cause-specific hazards of relapse, which is stored in `c1a`.

It turns out that much of the code is very similar to what is already available in the function `lpl` (for relapse). We copy much of that code and use what we need. Some preliminary settings that are also useful for the standard errors of the other approaches are provided first.

```{r prelimRel}
t1 <- sort(unique(ebmt1$rfs[ebmt1$rfsstat==1]))
n1 <- length(t1)

ebmt1$d1 <- as.numeric(ebmt1$rfsstat==1)
ebmt1 <- ebmt1[order(ebmt1$rfs, -ebmt1$d1), ]
ebmt1$time <- ebmt1$rfs
ebmt1$status <- ebmt1$rfsstat

d <- ebmt1
wh1 <- which(d$d1==1)
t1 <- d$time[wh1]
n1 <- length(wh1)
X <- as.matrix(d[, c("x1", "x2", "age10")])
X1 <- cbind(1, X)
```

The code in `lpl` uses `d` as data frame, hence we have defined `d` as `ebmt1`. The following output provides (as check) the standard errors of $\hat{\beta}_{\textrm{CS}}$, computed along the way. The plot shows the resulting standard errors of the cumulative incidences for low, medium and high risk (and `age10`=40).

```{r shrtxci}
b1 <- c(c1a$coef)
coefs <- coefsRel
Xb <- c(X %*% b1)
d$expxb <- exp(Xb)

res <- 0
denom <- rep(NA, n1)
meanx <- matrix(NA, n1, 3)
varx <- array(NA, dim=c(n1, 3, 3))
# Now do the calculations of p23 of Dyn Pred book
for (j in 1:n1) {
  tj <- t1[j]
  whr <- which(d$time >= tj)
  dr <- d[whr, ]
  Xr <- X[whr, ]
  X1r <- X1[whr, ]
  denom[j] <- sum(dr$expxb)
  dr$wt <- dr$expxb / denom[j]
  center <- meanx[j, ] <- colSums(c(dr$wt) * Xr)
  Xr <- as.matrix(sqrt(c(dr$wt)) *
                    sweep(Xr, 2, center, check.margin = FALSE))
  varx[j, , ] <- crossprod(Xr)
}
Ipl <- apply(varx, c(2, 3), sum)
sqrt(diag(solve(Ipl)))

x <- c(0, 0, 0) # low risk, age10=0
lgrtx <- coefs %*% c(1, x)
rtx <- exp(c(lgrtx))
xmat <- matrix(x, n1, 3, byrow=TRUE)
cst <- c(exp(x %*% b1))
var1 <- cst^2 * cumsum((rtx / denom)^2)
q <- cst * apply( (xmat - meanx) * rtx / denom, 2, cumsum )
var2 <- diag( q %*% solve(Ipl) %*% t(q) )
ci1 <- shrtxRel$ci1
ci1 <- mstate:::NAfix(ci1)
se1 <- (1-ci1) * sqrt( var1 + var2 )

x <- c(1, 0, 0) # medium risk, age10=0
lgrtx <- coefs %*% c(1, x)
rtx <- exp(c(lgrtx))
xmat <- matrix(x, n1, 3, byrow=TRUE)
cst <- c(exp(x %*% b1))
var1 <- cst^2 * cumsum((rtx / denom)^2)
q <- cst * apply( (xmat - meanx) * rtx / denom, 2, cumsum )
var2 <- diag( q %*% solve(Ipl) %*% t(q) )
ci2 <- shrtxRel$ci2
ci2 <- mstate:::NAfix(ci2)
se2 <- (1-ci2) * sqrt( var1 + var2 )

x <- c(0, 1, 0) # high risk, age10=0
lgrtx <- coefs %*% c(1, x)
rtx <- exp(c(lgrtx))
xmat <- matrix(x, n1, 3, byrow=TRUE)
cst <- c(exp(x %*% b1))
var1 <- cst^2 * cumsum((rtx / denom)^2)
q <- cst * apply( (xmat - meanx) * rtx / denom, 2, cumsum )
var2 <- diag( q %*% solve(Ipl) %*% t(q) )
ci3 <- shrtxRel$ci3
ci3 <- mstate:::NAfix(ci3)
se3 <- (1-ci3) * sqrt( var1 + var2 )

cols <- c("black", "blue", "red")
plot(t1, se1, type="s", xlim=c(0, 7), lwd=2, ylim=c(0, max(c(se1, se2, se3))), col=cols[1],
     xlab="Years since transplantation", ylab="Standard error")
lines(t1, se2, type="s", lwd=2, col=cols[2])
lines(t1, se3, type="s", lwd=2, col=cols[3])
legend("bottomright", c("Low risk", "Medium risk", "High risk"), lwd=2, col=cols, bty="n")

# Now gather everything
shrtxRel <- data.frame(time=t1, ci1=ci1, se1=se1,
                      ci2=ci2, se2=se2, ci3=ci3, se3=se3)
```

### Fine-Gray

The code again is quite similar to that of the previous subsection. The weights are different (inverse probability of censoring weights), and the risk set is the Fine-Gray risk set. The following output provides (as check) the standard errors of $\hat{\beta}_{\textrm{FG}}$, computed along the way. The plot shows the resulting standard errors of the cumulative incidences for low, medium and high risk (and `age10`=40).

```{r fgbyhand}
b1 <- c(crr1a$coef) # use the actual Fine-Gray estimates
Xb <- c(X %*% b1)
d$expxb <- exp(Xb)

res <- 0
denom <- rep(NA, n1)
meanx <- matrix(NA, n1, 3)
varx <- array(NA, dim=c(n1, 3, 3))
# Now do the calculations of p23 of Dyn Pred book
for (j in 1:n1) {
  tj <- t1[j]
  whFG <- which(d$rfs >= t1[j] | (d$rfs<t1[j] & d$rfsstat==2))
  whCS <- which(d$rfs >= t1[j])
  otherrisk <- whFG %w/o% whCS
  d$wt <- 1
  w <- summary(sfcens, times=t1[j], extend=TRUE)$surv /
    summary(sfcens, times=d$rfs[otherrisk], extend=TRUE)$surv
  d$wt[otherrisk] <- w
  whr <- whFG
  dr <- d[whr, ]
  Xr <- X[whr, ]
  X1r <- X1[whr, ]
  denom[j] <- sum(dr$wt * dr$expxb)
  dr$wt <- dr$wt * dr$expxb / denom[j]
  center <- meanx[j, ] <- colSums(c(dr$wt) * Xr)
  Xr <- as.matrix(sqrt(c(dr$wt)) *
                    sweep(Xr, 2, center, check.margin = FALSE))
  varx[j, , ] <- crossprod(Xr)
}
Ipl <- apply(varx, c(2, 3), sum)
sqrt(diag(solve(Ipl)))

x <- c(0, 0, 0) # low risk, age10=0
xmat <- matrix(x, n1, 3, byrow=TRUE)
cst <- c(exp(x %*% b1))
var1 <- cst^2 * cumsum(1 / denom^2)
q <- cst * apply( (xmat - meanx) / denom, 2, cumsum )
var2 <- diag( q %*% solve(Ipl) %*% t(q) )
ci1 <- fgRel$ci1
se1 <- (1-ci1) * sqrt( var1 + var2 )

x <- c(1, 0, 0) # medium risk, age10=0
cst <- c(exp(x %*% b1))
var1 <- cst^2 * cumsum(1 / denom^2)
q <- cst * apply( (xmat - meanx) / denom, 2, cumsum )
var2 <- diag( q %*% solve(Ipl) %*% t(q) )
ci2 <- fgRel$ci2
se2 <- (1-ci2) * sqrt( var1 + var2 )

x <- c(0, 1, 0) # high risk, age10=0
cst <- c(exp(x %*% b1))
var1 <- cst^2 * cumsum(1 / denom^2)
q <- cst * apply( (xmat - meanx) / denom, 2, cumsum )
var2 <- diag( q %*% solve(Ipl) %*% t(q) )
ci3 <- fgRel$ci3
se3 <- (1-ci3) * sqrt( var1 + var2 )

cols <- c("black", "blue", "red")
plot(t1, se1, type="s", xlim=c(0, 7), lwd=2, ylim=c(0, max(c(se1, se2, se3))), col=cols[1],
     xlab="Years since transplantation", ylab="Standard error")
lines(t1, se2, type="s", lwd=2, col=cols[2])
lines(t1, se3, type="s", lwd=2, col=cols[3])
legend("bottomright", c("Low risk", "Medium risk", "High risk"), lwd=2, col=cols, bty="n")

# Now gather everything
fgRel <- data.frame(time=t1, ci1=ci1, se1=se1,
                         ci2=ci2, se2=se2, ci3=ci3, se3=se3)
```

### Fine-Gray through $r(t|x)$

The estimated regression coefficients $\tilde{\beta}_{RM}$ are stored in `optfgrtxRel`, $r(t | x)$ again in `coefsRel`.

The code again turns out to be quite similar to that of the previous subsection, and it uses the natural risk sets again. The following output provides (as check) the standard errors of $\tilde{\beta}_{\textrm{FG}}$, computed along the way. The plot shows the resulting standard errors of the cumulative incidences for low, medium and high risk (and `age10`=40).

```{r fgrtxci}
b1 <- optfgrtxRel$par
coefs <- coefsRel

Xb <- c(X %*% b1)
d$expxb <- exp(Xb)

res <- 0
denom <- rep(NA, n1)
meanx <- matrix(NA, n1, 3)
varx <- array(NA, dim=c(n1, 3, 3))
# Now do the calculations of p23 of Dyn Pred book
for (j in 1:n1) {
  tj <- t1[j]
  whr <- which(d$time >= tj)
  dr <- d[whr, ]
  Xr <- X[whr, ]
  X1r <- X1[whr, ]
  dr$lgrtx <- X1r %*% coefs[j, ]
  dr$rtx <- exp(dr$lgrtx)
  dr$expxb <- dr$expxb / dr$rtx
  denom[j] <- sum(dr$expxb)
  dr$wt <- dr$expxb / denom[j]
  center <- meanx[j, ] <- colSums(c(dr$wt) * Xr)
  Xr <- as.matrix(sqrt(c(dr$wt)) *
                    sweep(Xr, 2, center, check.margin = FALSE))
  varx[j, , ] <- crossprod(Xr)
}
Ipl <- apply(varx, c(2, 3), sum)
sqrt(diag(solve(Ipl)))

x <- c(0, 0, 0) # low risk, age10=0
xmat <- matrix(x, n1, 3, byrow=TRUE)
cst <- c(exp(x %*% b1))
var1 <- cst^2 * cumsum(1 / denom^2)
q <- cst * apply( (xmat - meanx) / denom, 2, cumsum )
var2 <- diag( q %*% solve(Ipl) %*% t(q) )
ci1 <- fgrtxRel$ci1
se1 <- (1-ci1) * sqrt( var1 + var2 )

x <- c(1, 0, 0) # medium risk, age10=0
xmat <- matrix(x, n1, 3, byrow=TRUE)
cst <- c(exp(x %*% b1))
var1 <- cst^2 * cumsum(1 / denom^2)
q <- cst * apply( (xmat - meanx) / denom, 2, cumsum )
var2 <- diag( q %*% solve(Ipl) %*% t(q) )
ci2 <- fgrtxRel$ci2
se2 <- (1-ci2) * sqrt( var1 + var2 )

x <- c(0, 1, 0) # high risk, age10=0
xmat <- matrix(x, n1, 3, byrow=TRUE)
cst <- c(exp(x %*% b1))
var1 <- cst^2 * cumsum(1 / denom^2)
q <- cst * apply( (xmat - meanx) / denom, 2, cumsum )
var2 <- diag( q %*% solve(Ipl) %*% t(q) )
ci3 <- fgrtxRel$ci3
se3 <- (1-ci3) * sqrt( var1 + var2 )

cols <- c("black", "blue", "red")
plot(t1, se1, type="s", xlim=c(0, 7), lwd=2, ylim=c(0, max(c(se1, se2, se3))), col=cols[1],
     xlab="Years since transplantation", ylab="Standard error")
lines(t1, se2, type="s", lwd=2, col=cols[2])
lines(t1, se3, type="s", lwd=2, col=cols[3])
legend("bottomright", c("Low risk", "Medium risk", "High risk"), lwd=2, col=cols, bty="n")

# Now gather everything
fgrtxRel <- data.frame(time=t1, ci1=ci1, se1=se1,
                      ci2=ci2, se2=se2, ci3=ci3, se3=se3)
```

### Comparison

Let's gather all the information and plot the results of the standard errors. Actually, to see whether we have gather the information correctly, we will start with plotting the cumulative incidence estimators of the four models.

```{r compcis}
plot(mstateRel$time, mstateRel$ci3, type="s", lwd=2, lty=3, xlim=c(0, 7), ylim=c(0, 0.45),
     xlab="Years since transplantation", ylab="Cumulative incidence")
lines(shrtxRel$time, shrtxRel$ci3, type="s", lwd=2, lty=3, col=cols[2])
lines(fgRel$time, fgRel$ci3, type="s", lwd=2, lty=3, col=cols[3])
lines(fgrtxRel$time, fgrtxRel$ci3, type="s", lwd=2, lty=3, col=cols[4])
lines(mstateRel$time, mstateRel$ci1, type="s", lwd=2)
lines(shrtxRel$time, shrtxRel$ci1, type="s", lwd=2, col=cols[2])
lines(fgRel$time, fgRel$ci1, type="s", lwd=2, col=cols[3])
lines(fgrtxRel$time, fgrtxRel$ci1, type="s", lwd=2, col=cols[4])
lines(mstateRel$time, mstateRel$ci2, type="s", lwd=2, lty=2)
lines(shrtxRel$time, shrtxRel$ci2, type="s", lwd=2, lty=2, col=cols[2])
lines(fgRel$time, fgRel$ci2, type="s", lwd=2, lty=2, col=cols[3])
lines(fgrtxRel$time, fgrtxRel$ci2, type="s", lwd=2, lty=2, col=cols[4])
legend("topleft",
       c("Multi-state", "Subdistribution through r(t|x)",
         "Fine-Gray", "Fine-Gray with CSH-PL"),
       lwd=2, col=cols, bty="n")
title(main="Relapse")

```

And here are the corresponding standard errors, for the high and low risk groups only.

```{r plotssofarses}
plot(mstateRel$time, mstateRel$se3, type="s", lwd=2, xlim=c(0, 7), ylim=c(0, 0.055),
     xlab="Years since transplantation", ylab="Standard error")
lines(shrtxRel$time, shrtxRel$se3, type="s", lwd=2, lty=2)
lines(fgRel$time, fgRel$se3, type="s", lwd=2, lty=3)
lines(fgrtxRel$time, fgrtxRel$se3, type="s", lwd=2, lty=4)
lines(mstateRel$time, mstateRel$se1, type="s", lwd=2)
lines(shrtxRel$time, shrtxRel$se1, type="s", lwd=2, lty=2)
lines(fgRel$time, fgRel$se1, type="s", lwd=2, lty=3)
lines(fgrtxRel$time, fgrtxRel$se1, type="s", lwd=2, lty=4)
text(7, 0.0486, "High risk", adj=c(1, 1))
text(7, 0.0243, "Low risk", adj=c(1, 1))
legend("topleft",
       c("Multi-state", "Subdistribution through r(t|x)",
         "Fine-Gray", "Fine-Gray with CSH-PL"),
       lwd=2, lty=1:4, bty="n")
title(main="Relapse")
```
