# Supplementary material for: On the relation between the cause‐specific hazard and the subdistribution rate for competing risks data: The Fine–Gray model revisited
Source: Biom J. 2020 Mar 4;62(3):790–807. doi: 10.1002/bimj.201800274 (PMC7216972; doi:10.1002/bimj.201800274)
Supplement: Supplementary file 1 — Supporting Information [file BIMJ-62-790-s001.zip › README.txt]

This is an online companion to the paper "On the relation betwen the cause-specific hazard and the subdistribution rate for competing risks data: the Fine-Gray model revisited". It provides 1) an RMD file and corresponding output to visualize the behaviour of the reduction factor for Weibull hazards (R-markdown file Visualize_rtx_new.Rmd and corresponding pdf Visualize_rtx_new.pdf), and 2) a data example of estimating and modeling the reduction factor (R-markdown file EBMT1.Rmd and corresponding output EBMT1.pdf). The data are from the EBMT, in the `mstate` package, data set `ebmt1`.
